# Supplementary material for: KDM2A Deficiency in the Liver Promotes Abnormal Liver Function and Potential Liver Damage
Source: Biomolecules. 2023 Sep 27;13(10):1457. doi: 10.3390/biom13101457 (PMC10604476; doi:10.3390/biom13101457)
Supplement: Supplementary file 1 [file biomolecules-13-01457-s001.zip]

Archive with 1 entries (1 files):
- biomolecules-2603628-supplementary.pdf
